# Supplementary material for: Pill or procedure? Patient preferences on beta-blockers as an alternative to endoscopic variceal screening during the COVID-19 pandemic
Source: Gastroenterol Rep (Oxf). 2022 May 6;10:goac015. doi: 10.1093/gastro/goac015 (PMC9073924; doi:10.1093/gastro/goac015)
Supplement: goac015_Supplementary_Data [file goac015_supplementary_data.zip]

Archive with 3 entries (3 files):
- 2022-042 Supplemental_Figure_2.tif
- 2022-042 Supplementary materials.docx
- 2022-042 Supplemental_Figure_1.tiff
